# Supplementary material for: An siRNA Screen of Membrane Trafficking Genes Highlights Pathways Common to HIV-1 and M-PMV Virus Assembly and Release
Source: PLoS One. 2014 Sep 4;9(9):e106151. doi: 10.1371/journal.pone.0106151 (PMC4154853; doi:10.1371/journal.pone.0106151)
Supplement: Table S1 — Table of genes included in Thermo Scientific Dharmacon siGenome siRNA Library-Membrane Trafficking. (XLS) [file pone.0106151.s001.xls]

## Sheet: Library Gene List
Table S1. Thermo Scientific Dharmacon siGENOME® siRNA Library- Human Membrane Trafficking
G-005505, 140 genes
GeneSymbol	GeneId	GeneAccession
ADAM10	102	NM_001110
AP2A1	160	NM_014203
AP2A2	161	NM_012305
AP1B1	162	NM_001127
AP2B1	163	NM_001282
AMPH	273	NM_001635
BIN1	274	NM_004305
ARF1	375	NM_001658
ARF6	382	NM_001663
RHOA	387	NM_001664
ARRB1	408	NM_020251
ARRB2	409	NM_004313
ATM	472	NM_138292
ATP6V0A1	535	NM_005177
CAV1	857	NM_001753
CAV2	858	NM_001233
CAV3	859	NM_001234
CBL	867	NM_005188
CBLB	868	NM_170662
CDC42	998	NM_044472
CFL1	1072	NM_005507
AP2M1	1173	NM_001025205
CLTA	1211	NM_001833
CLTB	1212	NM_001834
CLTC	1213	NM_004859
COPA	1314	NM_004371
DAB2	1601	NM_001343
DIAPH1	1729	NM_001079812
DNM1	1759	NM_004408
DNM2	1785	NM_004945
EPS15	2060	NM_001981
FYN	2534	NM_153048
GRB2	2885	NM_002086
HIP1	3092	NM_005338
LIMK1	3984	NM_002314
RAB8A	4218	NM_005370
NEDD4	4734	NM_006154
NSF	4905	NM_006178
PAK1	5058	NM_002576
PIK3C2G	5288	NM_004570
PIK3CG	5294	NM_002649
PIK4CA	5297	NM_002650
RAB1A	5861	NM_004161
RAB2	5862	NM_002865
RAB3A	5864	NM_002866
RAB3B	5865	NM_002867
RAB4A	5867	NM_004578
RAB5A	5868	NM_004162
RAB5B	5869	NM_002868
RAB6A	5870	NM_002869
MAP4K2	5871	NM_004579
RAB5C	5878	NM_004583
RAC1	5879	NM_006908
ROCK1	6093	NM_005406
SEC13L1	6396	NM_183352
ITSN1	6453	NM_001001132
SNX1	6642	NM_148955
SNX2	6643	NM_003100
STAU	6780	NM_017454
VAMP1	6843	NM_014231
VAMP2	6844	NM_014232
SYT1	6857	NM_005639
TSG101	7251	NM_006292
VAV2	7410	NM_003371
VCP	7415	NM_007126
VIL2	7430	NM_001111077
WAS	7454	NM_000377
CLTCL1	8218	NM_007098
PICALM	8301	NM_001008660
PIP5K1A	8394	NM_003557
EEA1	8411	NM_003566
CAMK1	8536	NM_003656
BECN1	8678	NM_003766
RAB11A	8766	NM_004663
DDEF2	8853	NM_003887
SYNJ1	8867	NM_003895
SYNJ2	8871	NM_003898
AP1M1	8907	NM_032493
RAB7L1	8934	NM_003929
WASF1	8936	NM_001024936
AP3D1	8943	NM_001077523
HIP1R	9026	NM_003959
ATG12	9140	NM_004707
HGS	9146	NM_004712
VAPB	9217	NM_004738
VAPA	9218	NM_194434
RAB11B	9230	NM_004218
PSCD3	9265	NM_004227
ROCK2	9475	NM_004850
MAPK8IP1	9479	NM_005456
RAB3D	9545	NM_004283
ENTH	9685	NM_014666
SNAP91	9892	NM_014841
PDCD6IP	10015	NM_013374
AP1M2	10053	NM_005498
ARPC5	10092	NM_005717
ARPC4	10093	NM_001024960
ARPC3	10094	NM_005719
ARPC1B	10095	NM_005720
ACTR3	10096	NM_005721
ACTR2	10097	NM_005722
ARPC2	10109	NM_005731
WASF2	10163	NM_006990
EFS	10278	NM_005864
CIB2	10518	NM_006383
CIB1	10519	NM_006384
WASF3	10810	NM_006646
EPN2	22905	NM_001102664
TNIK	23043	NM_015028
ELKS	23085	NM_015064
MAPK8IP3	23162	NM_001040439
NEDD4L	23327	NM_015277
AP4E1	23431	NM_007347
MAPK8IP2	23542	NM_016431
CBLC	23624	NM_012116
ARFIP2	23647	NM_012402
DNM3	26052	NM_015569
GAF1	26056	NM_015470
VPS4A	27183	NM_013245
GIT1	28964	NM_014030
PACSIN3	29763	NM_016223
EPN1	29924	NM_013333
PACSIN1	29993	NM_020804
ITSN2	50618	NM_006277
C13ORF9	51028	NM_016075
SH3GLB1	51100	NM_016009
RAB6B	51560	NM_016577
RAB8B	51762	NM_016530
RAB4B	53916	NM_016154
EPN3	55040	NM_017957
SARA1	56681	NM_020150
SH3GLB2	56904	NM_020145
EPS15L1	58513	NM_021235
GORASP1	64689	NM_031899
MAP1LC3A	84557	NM_032514
RAB3C	115827	NM_138453
IHPK3	117283	NM_054111
CIB3	117286	NM_054113
SYT2	127833	NM_177402
RAB7B	338382	NM_177403
