# Supplementary material for: An siRNA Screen of Membrane Trafficking Genes Highlights Pathways Common to HIV-1 and M-PMV Virus Assembly and Release
Source: PLoS One. 2014 Sep 4;9(9):e106151. doi: 10.1371/journal.pone.0106151 (PMC4154853; doi:10.1371/journal.pone.0106151)
Supplement: Table S2 — provides a list of all the identified 69 genes in both HIV screen and M-PMV screen that qualified the selection criteria. Column A: gene name. Column B: gene ID. Column C: Genbank accession number. Column D: description of the gene name. Column E and G show percent of RT value versus control scrambled siRNA after normalization by intracellular GFP levels in HIV or M-PMV screen when the indicated genes were silenced with pooled siRNAs. Columns F and H provide the corresponding standard deviation (SD) of four experiments. Column I, J, K are GO (gene ontology, http://www.geneontology.org/GO.doc.shtml) classification of molecular function, cellular component and PANTHER protein class of each gene, using the gene ontology PANTHER classification system. ‘Undetectable’ indicates the amount of reverse transcriptase in the sample is below the method detection limit. ‘N/A’ indicates not positive hits in the screen. (XLS) [file pone.0106151.s002.xls]

## Sheet: HRFs
Table S2. siRNA pools meeting inhibitory criteria for HIV-1, M-PMV, or both viruses
Symbol	Gene ID	GenBank	Description	SMARTpools, percent versus control (HIV-1 RT value/ GFP value)	SMARTpools, percent versus control (HIV-1 RT value/ GFP value)- SD	SMARTpools, percent versus control (M-PMV RT value/ GFP value)	SMARTpools, percent versus control (M-PMV RT value/ GFP value) - SD	GO Molecular Function	GO Cellular Component	GO PANTHER Protein Class
ADAM10	102	NM_001110	Disintegrin and metalloproteinase domain-containing protein 10	0.39	0.12	N/A	N/A	metallopeptidase activity	plasma membrane, Golgi-associated vesicle,	metalloprotease
AP1M1	8907	NM_032493	AP-1 complex subunit mu-1	Undetectable	N/A	N/A	N/A	Subunit of clathrin-associated adaptor protein complex 1	clathrin adaptor complex, clathrin-coated vesicle membrane, Golgi membrane	membrane trafficking protein
AP1M2	10053	NM_005498	AP-1 complex subunit mu-2	N/A	N/A	0.2	0.25	Subunit of clathrin-associated adaptor protein complex 1	clathrin adaptor complex, clathrin-coated vesicle membrane, Golgi membrane	membrane trafficking protein
AP2B1	163	NM_001282	AP-2 complex subunit beta	0.35	0.64	N/A	N/A	protein transporter activity	clathrin adaptor complex, clathrin-coated endocytic vesicle membrane, coated pit, cytosol, plasma membrane, trans-Golgi network	membrane traffic protein
ARF1	375	NM_001658	ADP-ribosylation factor 1	N/A	N/A	0.07	0.7	GTPase activity, protein binding	Golgi membrane, perinuclear regionof cytoplasm, plasma membrane, sarcomere	small GTPase
ARF6	382	NM_001663	ADP-ribosylation factor 6	0.19	0.16	Undetectable	N/A	GTPase activity, protein binding	filopodium membrane, Golgi apparatus, recycling endosome, ruffle	small GTPase
ARPC1B	10095	NM_005720	Actin-related protein 2/3 subunit 1B	0.33	0.39	N/A	N/A	structual constituent of cytoskeleton	actin cytoskeleton, Arp2/3 protein complex	actin family cytoskeletal protein
ARPC2	10109	NM_005731	Actin-related protein 2/3 complex subunit 2	N/A	N/A	0.46	0.38	structual constituent of cytoskeleton	actin cytoskeleton, Arp2/3 protein complex	actin family cytoskeletal protein
ATG12	9140	NM_004707	Autophagy-related protein 12	N/A	N/A	0.29	0.14	unclassified	autophagosome vesicles	unclassified
BECN1	8678	NM_003766	Beclin-1	N/A	N/A	Undetectable	N/A	protein binding, peptidase inhibitor activity	Golgi apparatus, cytoplasmic membrane-bounded cesicle, trans-Golgi network	protease inhibitor
BIN1	274	NM_004305	Myc box-dependent-interacting protein 1	0.42	0.02	0.39	0.13	unclassified	actin cytoskeleton, axon terminus, synaptic vesicle	membrane trafficking regulatory protein
CAMK1	8536	NM_003656	Calcium/calmodulin-dependent protein kinase type 1	N/A	N/A	0.36	0.07	kinase activity	cytoplasm, nucleus	kinase
CAV1	857	NM_001753	Caveolin-1	0.26	0.01	0.28	0.6	structural molecule activity, protein binding, small GTPase regulator activity	Golgi membrane, caveola, endoplasmic reticulum, plasma membrane	transmembrane receptor regulatory/adaptor protein, structural protein, membrane traffic protein, G-protein modulator
CAV2	858	NM_001233	Caveolin-2	N/A	N/A	0.26	0.29	structural molecule activity, protein binding, small GTPase regulator activity	Golgi apparatus, caveola, cell surface, trasport vesicle	transmembrane receptor regulatory/adaptor protein, structural protein, membrane traffic protein, G-protein modulator
CAV3	859	NM_001234	Caveolin-3	Undetectable	N/A	0.09	0.36	structural molecule activity, protein binding, small GTPase regulator activity	Golgi membrane, caveola, membrane raft,endoplasmic reticulum	transmembrane receptor regulatory/adaptor protein, structural protein, membrane traffic protein, G-protein modulator
CBL	867	NM_005188	E3 ubiquitin-protein ligase CBL	N/A	N/A	0.34	0.06	ubiquitin-protein ligase activity	cytosol, flotillin complex, nucleus, plasma membrane	ligase
CBLC	23624	NM_012116	Signal transduction protein CBL-C	N/A	N/A	0.24	0.26	ubiquitin-protein ligase activity	nucleus	ligase
CLTC	1213	NM_004859	Clathrin heavy chain 1	0.11	0.11	0.27	0.38	structural molecule activity	clathrin coat of coated pit, clathrin-coated vesicle	vesicle coat protein
CLTCL1	8218	NM_007098	Clathrin heavy chain 2	0.34	0.14	0.28	0.26	structural molecule activity	clathrin coat of coated pit, clathrin-coated vesicle	vesicle coat protein
DDEF2	8853	NM_003887	Development and differentiation-enhacing factor 2	0.23	0.33	Undetectable	N/A	ARF GTPase activator activity, phospholipid binding, ainc ion binding	uncleassified	unclassified
DIAPH1	1729	NM_001079812	Diaphanous homolog 1	0.27	0.45	Undetectable	N/A	structural constituent of cytoskeleton, actin binding	actin cytoskeleton	non-motor actin binding protein
DNM1	1759	NM_004408	Dynamin-1	Undetectable	N/A	N/A	N/A	GTPase activity, structural constituent of cytoskeleton, protein binding	membrane coat, microtubule	hydrolase, small GTPase, microbubule family cytoskeleton protein
DNM2	1785	NM_004945	Dynamin-2	0.4	0.37	Undetectable	N/A	GTPase activity, structural constituent of cytoskeleton, protein binding	microtubule	hydrolase, small GTPase, microbubule family cytoskeleton protein
DNM3	26052	NM_015569	Dynamin-3	0.49	0.01	N/A	N/A	GTPase activity, structural constituent of cytoskeleton, protein binding	microtubule	hydrolase, small GTPase, microbubule family cytoskeleton protein
EEA1	8411	NM_003566	Early endosome antigen 1	N/A	N/A	0.3	0.03	GTP-dependent protein binding, zinc ion binding, 1-phosphatidylinositol binding	early endosome membrane, recycling endosome, cytosol	membrane trafficking regulatory protein
ELKS	23085	NM_015064	RAB6-Interacting/CAST Family Member 1	N/A	N/A	0.13	0.09	leucine zipper domain binding	Golgi membrane, IkappaB kinase complex, resynaptic membrane	unclassified
GIT1	28964	NM_014030	ARF GTPase-activating protein GIT1	N/A	N/A	0.25	0.25	receptor binding, small GTPase regulator activity, quanyl-nucleotide exchange factor activity	focal adhesion, cytoplasm	signaling molecule, quanyl-nucleotide exchange factor
HGS	9146	NM_004712	Hepatocyte growth factor-regulated tyrosine kinase substrate	N/A	N/A	0.46	0.03	structural constituent of cytoskeleton, transmembrane transporter activity, protein binding, kinase activator activity, kinase regulator activity	cytoskeleton	transporter, membrane traffic protein, kinase activator, cytoskeleton protein
IHPK3	117283	NM_054111	inositol hexakisphosphate kinase 3	0.39	0.14	N/A	N/A	kinase activity	nucleus	kinase
ITSN2	50618	NM_006277	Intersectin-2	N/A	N/A	0.29	0.32	Rho guanyl-nucleotide exchange factor activity, phospholipid binding	intracellular	membrane traffic protein, G-protein modulator, calcium-binding protein
LIMK1	3984	NM_002314	LIM-kinase 1	0.26	0.01	0.24	0.15	non-membrane spanning protein tyrosine kinase activity, transmembrane receptor kinase activity	cytosol, neuron projection	non-receptor protein kinase, protein kinase receptor
MAP1LC3A	84557	NM_032514	Microtubule-associated proteins 1A/1B light chian 3A	N/A	N/A	0.46	0.49	structural constituent of cytoskeleton, microtubule binding	microtubule	non-motor microtubule binding protein
MAP4K2	5871	NM_004579	Mitogen-activated protein kinase kinase kinase kinase 2	0.19	0.43	N/A	N/A	protein kinase activity	Golgi membrane, plasma membrane	protein kinase
MAPK8IP3	23162	NM_001040439	C-Jun-amino-terminal kinase-interacting protein 3	N/A	N/A	0.41	0.34	protein binding, kinase regulator activity	Golgi membrane, dendrite, endoplasmic reticulum	kinase modulator
NSF	4905	NM_006178	Vesicle-fusing ATPase	0.19	0.23	N/A	N/A	hydrolase activity	cytosol, plasma membrane	hydrolase
PACSIN3	29763	NM_016223	Protein kinase C and casein kinase substrate in neurons protein 3	N/A	N/A	0.4	0.35	calcium channel inhibitor activity, cytoskeleton protein binding, lipid binding	plasma membrane, cytoplasm	membrane trafficking regulatory protein
PDCD6IP/ALIX	10015	NM_013374	Programmed cell death 6-interacting protein	0.44	0.02	N/A	N/A	unclassified	microtubule organizing center, cytosol, melanosome	transmembrane receptor regulatory/adaptor protein
PICALM	8301	NM_001008660	Phosphatidylinositol-binding clathrin assembly protein	Undetectable	N/A	0.02	0.01	1-phosphatidylinositol binding, clathrin heavy chain binding	vesicle coat	vesicle coat protein
PIK3C2G	5288	NM_004570	Phosphatidylinositol 4-phosphate 3-kinase C2 domain-containing subunit gamma	0.49	0.1	0.35	0.11	kinase activity	phosphatidylinositol 3-kinase complex, plasma membrane	kinase
PIK4CA	5297	NM_002650	Phosphatidylinositol 4-Kinase, Catalytic, Alpha	Undetectable	N/A	0.35	0.4	kinase activity	plasma membrane, Golgi-associated vesicle, cytosol	kinase
PIP5K1A	8394	NM_003557	Phosphatidylinositol 4-phosphate 5-kinase type-1 alpha	Undetectable	N/A	N/A	N/A	kinase activity	lamellipodium, neclear speck, ruffle membrane	kinase
RAB1A	5861	NM_004161	Small Ras-like GTPases 1A	0.46	0.52	N/A	N/A	GTPase activity, protein binding	Golgi membrane, endoplasmic reticulum	small GTPase, membrane trafficking regulatory protein
RAB2	5862	NM_002865	Small Ras-like GTPase 2	N/A	N/A	0.48	0.06	GTPase activity, protein binding	Golgi membrane, endoplasmic reticulum membrane	small GTPase, membrane trafficking regulatory protein
RAB3A	5864	NM_002866	Small Ras-like GTPase 3A	Undetectable	N/A	0.01	0.4	GTPase activity, protein binding	synaptic vesicle, clathrin-sculpted transport vesicle emmbrane	small GTPase, membrane trafficking regulatory protein
RAB3B	5865	NM_002867	Small Ras-like GTPase 3B	N/A	N/A	0.36	0.39	GTPase activity, protein binding	synaptic vesicle, secretory granule, plasma membrane, cytosol	small GTPase, membrane trafficking regulatory protein
RAB3C	115827	NM_138453	Small Ras-like GTPase 3C	N/A	N/A	Undetectable	N/A	GTPase activity, protein binding	synaptic vesicle, plasma membrane, cytosol	small GTPase, membrane trafficking regulatory protein
RAB4A	5867	NM_004578	Small Ras-like GTPase 4A	N/A	N/A	0.36	0.29	GTPase activity, protein binding	endosome, membrane	small GTPase, membrane trafficking regulatory protein
RAB4B	53916	NM_016154	Small Ras-like GTPases 4B	N/A	N/A	Undetectable	N/A	GTPase activity, protein binding	plasma membrane, cytosol	small GTPase, membrane trafficking regulatory protein
RAB5A	5868	NM_004162	Small Ras-like GTPase 5A	0.14	0.09	0.33	0.06	GTPase activity, protein binding	actin cytoskeleton, early endosome, membrane raft	small GTPase, membrane trafficking regulatory protein
RAB5B	5869	NM_002868	Small Ras-like GTPase 5B	0.07	0.44	0.37	0.42	GTPase activity, protein binding	endosome, membrane	small GTPase, membrane trafficking regulatory protein
RAB7L1	8934	NM_003929	Small Ras-like GTPase like protein 1	0.24	0.24	N/A	N/A	GTPase activity, protein binding	plasma membrane	small GTPase, membrane trafficking regulatory protein
RHOA	387	NM_001664	Transforming protein RhoA	N/A	N/A	0.43	0.01	GTPase activity, protein binding	cytoskeleton, axon, lamellipodium, ruffle membrane, plasma membrane	small GTPase
ROCK1	6093	NM_005406	Rho-associated protein kinase 1	0.24	0.47	0.23	0.53	protein kinase activity	Golgi membrane, cytoskeleton, lamellipodium, plasma membrane, ruffle membrane	non-receptor serine/threonin protein kinase
SARA1	56681	NM_020150	COPII-associated small GTPase 1	N/A	N/A	0.24	0.28	GTPase activity	COPII coat	small GTPase
SEC13L1	6396	NM_183352	SEC13-like protein 1	0.33	0.29	Undetectable	N/A	unclassified	nuclear pore complex (NPC) and the COPII coat	unclassified
SH3GLB2	56904	NM_020145	Endophilin-B2	N/A	N/A	0.34	0.44	structural constituent of cytoskeleton	cytoskeleton	membrane trafficking regulatory protein, cytoskeletal protein
SNX1	6642	NM_148955	Sorting nexin-1	0.43	0.11	0.43	0.21	protein transporter activity, phosphatidylinositol binding	Golgi apparatus, cytosol, early endosome membrane	membrane trafficking regulatory protein
SNX2	6643	NM_003100	Sorting nexin-2	Undetectable	N/A	N/A	N/A	protein transporter activity, phosphatidylinositol binding	endosome membrane	membrane trafficking regulatory protein
SYNJ1	8867	NM_003895	Synaptojanin-1	0.45	0.26	N/A	N/A	nucleic acid binding, phosphoric ester hydrolase activity	unclassified	phosphatase
SYNJ2	8871	NM_003898	Synaptojanin-2	Undetectable	N/A	0.07	0.12	RNA binding, nucleotide binding, phosphatidylinositol-4,5-bisphosphate 5-phosphatase activity	cytosol, membrane	phosphatase
TNIK	23043	NM_015028	TRAF2 and NCK-interacting protein kinase	N/A	N/A	0.3	0.46	protein kinase activity, small GTPase regulator activity	cytoskeleton, recycling endosome	protein kinase
TSG101	7251	NM_006292	Tumor susceptibility gene 101 protein	Undetectable	N/A	0.2	0.29	ubiquitin-protein ligase activity	ESCRT I complex, early endosome, late endosome membrane, multivesicular body	ubiquitin-protein ligase
VAMP1	6843	NM_014231	Vesicle-assocaited membrane protein 1	Undetectable	N/A	N/A	N/A	SNAP receptor activity	SNARE complex	SNARE protein
VAMP2	6844	NM_014232	Vesicle-assocaited membrane protein 2	N/A	N/A	0.22	0.01	SNAP receptor activity	SNARE complex	SNARE protein
VAV2	7410	NM_003371	Guanine nucleotide exchange factor VAV2	Undetectable	N/A	0.05	0.18	recpetor binding small GTPase regulator activity, quanyl-nucleotide exchange factor activity	cytosol, plasma membrane	signaling molecule, quanyl-nucleotide exchange factor
VIL2	7430	NM_001111077	cytovillin 2	0.29	0.14	0.43	0.18	actin filament binding	actin filament, plasma membrane, corticle cytoskeleton, filopodium	non-motor actin binding protein
WAS	7454	NM_000377	Wiskott-Aldrich syndrome protein	0.31	0.19	0.39	0.27	structural constituent of cytoskeleton	actin cytoskeleton	actin family cytoskeleton protein
WASF1	8936	NM_001024936	Wiskott-Aldrich syndrome protein family member 1	0.17	0.08	N/A	N/A	structural constituent of cytoskeleton, actin binding	actin cytoskeleton	non-motor actin binding protein
WASF3	10810	NM_006646	Wiskott-Aldrich syndrome protein family member 3	N/A	N/A	Undetectable	N/A	structural constituent of cytoskeleton, actin binding	actin cytoskeleton	non-motor actin binding protein
